# Supplementary material for: Glycidol Fatty Acid Ester and 3-Monochloropropane-1,2-Diol Fatty Acid Ester in Commercially Prepared Foods
Source: Foods. 2021 Nov 24;10(12):2905. doi: 10.3390/foods10122905 (PMC8700650; doi:10.3390/foods10122905)
Supplement: Supplementary file 1 [file foods-10-02905-s001.zip]

Archive with 1 entries (1 files):
- foods-1460699-supplementary.pdf
